# Supplementary material for: Molecular Characterization of Membrane Gas Separation under Very High Temperatures and Pressure: Single- and Mixed-Gas CO2/CH4 and CO2/N2 Permselectivities in Hybrid Networks
Source: Membranes (Basel). 2022 May 17;12(5):526. doi: 10.3390/membranes12050526 (PMC9143592; doi:10.3390/membranes12050526)
Supplement: Supplementary file 1 [file membranes-12-00526-s001.zip]

Archive with 1 entries (1 files):
- membranes-1706960-supplementary.pdf
